# Supplementary material for: The Impact of the COVID Pandemic on the Incidence of Presentations with Cancer-Related Symptoms in Primary Care
Source: Cancers (Basel). 2022 Oct 30;14(21):5353. doi: 10.3390/cancers14215353 (PMC9656532; doi:10.3390/cancers14215353)
Supplement: Supplementary file 1 [file cancers-14-05353-s001.zip]

Archive with 1 entries (1 files):
- cancers-1914235-supplementary.pdf
